# Supplementary material for: A Highly Efficient Bismuth Nitrate/Keto-ABNO Catalyst System for Aerobic Oxidation of Alcohols to Carbonyl Compounds under Mild Conditions
Source: Molecules. 2022 Jun 9;27(12):3727. doi: 10.3390/molecules27123727 (PMC9230008; doi:10.3390/molecules27123727)
Supplement: Supplementary file 1 [file molecules-27-03727-s001.zip]

Archive with 1 entries (1 files):
- molecules-1755847-supplementary.pdf
